# Supplementary material for: A Functional Genomic Screen Combined with Time-Lapse Microscopy Uncovers a Novel Set of Genes Involved in Dorsal Closure of Drosophila Embryos
Source: PLoS One. 2011 Jul 20;6(7):e22229. doi: 10.1371/journal.pone.0022229 (PMC3140500; doi:10.1371/journal.pone.0022229)
Supplement: Table S1 — List of genes tested by dsRNA microinjection. Table shows the genes targeted by RNAi, position in the dsRNA library and dsRNA concentration. (XLS) [file pone.0022229.s009.xls]

## Sheet: Sheet1
Supplemantary Table 1. List of genes tested by dsRNA microinjection
CG #	Plate	Row	Column	dsRNA Concentration (ug/ul)
CG1004	1	A	1	0.299
CG1009	1	A	2	0.398
CG1017	1	A	3	0.459
CG1019	1	A	4	0.431
CG1021	1	A	5	0.373
CG1028	1	A	6	0.403
CG1030	1	A	7	0.309
CG1031	1	A	8	0.504
CG1041	1	A	9	0.443
CG1048	1	A	11	0.543
CG1057	1	B	2	0.446
CG1058	1	B	3	0.409
CG1063	1	B	6	0.57
CG1064	1	B	7	0.509
CG1065	1	B	8	NA
CG1071	1	B	11	0.415
CG1074	1	C	1	0.349
CG1078	1	C	3	0.356
CG1084	1	C	6	0.496
CG1088	1	C	8	0.153
CG1089	1	C	9	0.359
CG1091	1	C	11	0.364
CG1093	1	C	12	0.422
CG1098	1	D	1	0.329
CG1099	1	D	2	0.4
CG1100	1	D	3	0.308
CG1102	1	D	4	0.277
CG1104	1	D	5	0.302
CG1105	1	D	6	0.337
CG1106	1	D	7	0.425
CG1108	1	D	9	0.355
CG1112	1	D	11	0.479
CG1116	1	E	1	0.32
CG1119	1	E	2	0.45
CG1121	1	E	3	0.409
CG1129	1	E	6	0.479
CG1130	1	E	7	0.454
CG1133	1	E	10	NA
CG1134	1	E	11	0.396
CG1135	1	E	12	0.288
CG1140	1	F	1	NA
CG1142	1	F	3	0.392
CG1152	1	F	5	0.242
CG1167	1	F	8	0.416
CG1179	1	F	9	0.44
CG1193	1	F	11	0.419
CG1208	1	G	1	0.255
CG1210	1	G	2	0.41
CG1212	1	G	3	0.282
CG1216	1	G	5	0.164
CG1218	1	G	6	0.46
CG1225	1	G	7	0.426
CG1227	1	G	8	0.268
CG1228	1	G	9	0.327
CG1233	1	G	10	0.348
CG1234	1	G	11	0.478
CG1236	1	G	12	0.272
CG1239	1	H	1	0.303
CG1242	1	H	3	0.422
CG1244	1	H	4	0.255
CG1245	1	H	5	0.287
CG1249	1	H	8	0.175
CG1250	1	H	9	0.2
CG1258	1	H	11	0.369
CG1263	1	H	12	NA
CG1264	2	A	1	NA
CG1271	2	A	2	0.545
CG1275	2	A	4	0.407
CG1276	2	A	5	0.209
CG1287	2	A	7	0.581
CG1291	2	A	8	0.479
CG1299	2	A	9	0.479
CG1303	2	A	10	0.497
CG1307	2	A	12	0.421
CG1308	2	B	1	0.388
CG1309	2	B	2	0.411
CG1311	2	B	3	0.34
CG1315	2	B	4	0.431
CG1316	2	B	5	0.351
CG1317	2	B	6	0.328
CG1319	2	B	8	0.151
CG1322	2	B	10	0.454
CG1333	2	C	1	0.418
CG1340	2	C	2	NA
CG1341	2	C	3	0.468
CG1342	2	C	4	0.423
CG1343	2	C	5	-0.002
CG1344	2	C	6	0.53
CG1345	2	C	7	0.37
CG1347	2	C	8	0.434
CG1349	2	C	9	NA
CG1354	2	C	10	0.289
CG1358	2	C	11	0.344
CG1362	2	C	12	0.388
CG1371	2	D	2	0.415
CG1372	2	D	3	0.447
CG1378	2	D	5	0.494
CG1381	2	D	8	0.36
CG1386	2	D	10	0.364
CG1395	2	D	12	0.384
CG1401	2	E	2	0.306
CG1403	2	E	3	0.399
CG1406	2	E	6	0.299
CG1407	2	E	7	0.219
CG1410	2	E	9	0.335
CG1411	2	E	10	0.297
CG1412	2	E	11	0.318
CG1414	2	E	12	0.34
CG1416	2	F	1	0.218
CG1417	2	F	2	0.391
CG1418	2	F	3	0.312
CG1429	2	F	9	0.269
CG1430	2	F	10	0.402
CG1438	2	G	1	0.254
CG1440	2	G	2	0.126
CG1442	2	G	4	0.291
CG1451	2	G	8	0.288
CG1453	2	G	9	0.346
CG1454	2	G	10	0.359
CG1463	2	H	2	0.276
CG1467	2	H	4	0.376
CG1472	2	H	7	0.352
CG1475	2	H	10	0.33
CG1486	2	H	12	0.254
CG1489	3	A	3	0.476
CG1490	3	A	4	0.512
CG1492	3	A	5	0.469
CG1500	3	A	9	0.34
CG1505	3	A	11	0.413
CG1506	3	A	12	0.302
CG1511	3	B	1	0.594
CG1512	3	B	2	0.384
CG1513	3	B	3	0.27
CG1514	3	B	4	0.262
CG1516	3	B	6	0.464
CG1518	3	B	8	0.425
CG1519	3	B	9	0.297
CG1523	3	B	12	0.371
CG1528	3	C	1	0.476
CG1529	3	C	2	0.163
CG1530	3	C	3	0.418
CG1531	3	C	4	0.359
CG1532	3	C	5	0.445
CG1542	3	C	8	0.46
CG1544	3	C	10	0.244
CG1546	3	C	11	0.316
CG1550	3	D	1	0.457
CG1554	3	D	2	0.273
CG1559	3	D	4	0.636
CG1560	3	D	5	0.397
CG1567	3	D	6	0.349
CG1571	3	D	7	0.431
CG1578	3	D	9	0.376
CG1582	3	D	10	0.361
CG1583	3	D	11	0.221
CG1584	3	D	12	0.416
CG1587	3	E	1	0.187
CG1594	3	E	3	0.152
CG1597	3	E	4	0.422
CG1598	3	E	5	0.384
CG1599	3	E	6	0.136
CG1600	3	E	7	0.38
CG1603	3	E	9	0.344
CG1605	3	E	10	0.334
CG1609	3	E	12	0.425
CG1615	3	F	1	0.135
CG1616	3	F	2	NA
CG1618	3	F	4	0.337
CG1620	3	F	5	0.362
CG1622	3	F	6	0.166
CG1628	3	F	9	0.318
CG1632	3	F	11	0.363
CG1634	3	G	1	0.265
CG1635	3	G	2	0.277
CG1637	3	G	3	0.453
CG1638	3	G	4	0.219
CG1639	3	G	5	NA
CG1640	3	G	6	0.127
CG1644	3	G	7	0.376
CG1646	3	G	9	0.373
CG1647	3	G	10	0.273
CG1650	3	G	11	0.276
CG1651	3	G	12	0.38
CG1655	3	H	1	0.184
CG1657	3	H	2	0.354
CG1659	3	H	3	0.142
CG1663	3	H	4	0.43
CG1665	3	H	6	0.161
CG1666	3	H	7	0.335
CG1671	3	H	9	0.247
CG1673	3	H	10	0.049
CG1675	3	H	11	0.177
CG1676	3	H	12	0.22
CG1683	4	A	2	0.447
CG1685	4	A	3	NA
CG1688	4	A	4	0.431
CG1689	4	A	5	NA
CG1691	4	A	6	0.534
CG1692	4	A	7	NA
CG1693	4	A	8	NA
CG1697	4	A	11	NA
CG1702	4	B	1	NA
CG1703	4	B	2	0.559
CG1708	4	B	5	0.526
CG1710	4	B	6	0.552
CG1716	4	B	7	0.508
CG1718	4	B	8	0.536
CG1728	4	B	10	0.319
CG1736	4	C	1	0.37
CG1740	4	C	2	0.386
CG1742	4	C	3	0.273
CG1746	4	C	6	0.49
CG1749	4	C	9	0.521
CG1751	4	C	11	NA
CG1753	4	C	12	NA
CG1756	4	D	1	NA
CG1759	4	D	2	0.431
CG1762	4	D	4	0.473
CG1763	4	D	5	0.455
CG1764	4	D	6	0.238
CG1768	4	D	8	0.506
CG1771	4	D	9	0.51
CG1775	4	D	12	0.393
CG1780	4	E	2	0.062
CG1782	4	E	3	NA
CG1785	4	E	5	0.472
CG1789	4	E	7	0.459
CG1792	4	E	9	NA
CG1793	4	E	10	0.454
CG1794	4	E	11	NA
CG1795	4	E	12	NA
CG1796	4	F	1	NA
CG1799	4	F	2	0.572
CG1810	4	F	7	0.305
CG1812	4	F	8	0.502
CG1815	4	F	10	0.473
CG1817	4	F	11	0.559
CG1818	4	F	12	0.444
CG1824	4	G	2	0.462
CG1826	4	G	3	0.308
CG1828	4	G	5	NA
CG1829	4	G	6	0.09
CG1832	4	G	7	0.339
CG1836	4	G	8	0.312
CG1837	4	G	9	0.522
CG1838	4	G	10	0.407
CG1841	4	G	12	NA
CG1847	4	H	4	0.317
CG1849	4	H	5	NA
CG1851	4	H	6	NA
CG1869	4	H	12	NA
CG1871	5	A	1	0.388
CG1877	5	A	3	0.432
CG1882	5	A	4	NA
CG1883	5	A	5	0.2
CG1889	5	A	10	0.444
CG1890	5	A	11	0.177
CG1891	5	A	12	0.5
CG1893	5	B	1	0.279
CG1894	5	B	2	0.472
CG1895	5	B	3	0.303
CG1896	5	B	4	0.408
CG1901	5	B	5	0.518
CG1903	5	B	6	0.481
CG1907	5	B	9	0.378
CG1909	5	B	10	0.26
CG1911	5	B	11	0.44
CG1912	5	B	12	0.363
CG1913	5	C	1	0.429
CG1916	5	C	2	0.284
CG1921	5	C	3	0.347
CG1924	5	C	5	0.437
CG1937	5	C	7	0.41
CG1938	5	C	8	0.407
CG1939	5	C	9	0.254
CG1941	5	C	10	0.284
CG1942	5	C	11	0.258
CG1944	5	C	12	0.072
CG1951	5	D	4	0.382
CG1954	5	D	5	0.368
CG1956	5	D	6	0.4
CG1957	5	D	7	0.38
CG1963	5	D	9	0.287
CG1964	5	D	10	0.384
CG1965	5	D	11	0.353
CG1966	5	D	12	0.504
CG1967	5	E	1	0.372
CG1970	5	E	3	0.362
CG1973	5	E	5	0.407
CG1975	5	E	6	0.371
CG1982	5	E	10	0.263
CG1986	5	E	11	0.317
CG1987	5	E	12	0.13
CG1989	5	F	1	0.344
CG1998	5	F	3	0.299
CG2003	5	F	4	0.44
CG2009	5	F	8	0.423
CG2014	5	F	10	0.325
CG2023	5	G	1	0.352
CG2025	5	G	2	0.397
CG2028	5	G	3	0.427
CG2031	5	G	4	0.389
CG2040	5	G	5	0.376
CG2047	5	G	6	0.427
CG2048	5	G	7	0.453
CG2049	5	G	8	NA
CG2051	5	G	9	0.378
CG2052	5	G	10	0.422
CG2053	5	G	11	0.492
CG2060	5	H	3	0.412
CG2061	5	H	4	0.371
CG2062	5	H	5	0.299
CG2063	5	H	6	0.417
CG2064	5	H	7	0.236
CG2072	5	H	11	0.39
CG2076	5	H	12	0.197
CG2079	6	A	3	NA
CG2082	6	A	4	0.609
CG2083	6	A	5	0.579
CG2086	6	A	6	0.572
CG2087	6	A	7	0.542
CG2091	6	A	9	0.56
CG2092	6	A	10	0.003
CG2093	6	A	11	0.491
CG2096	6	B	1	NA
CG2097	6	B	2	0.502
CG2098	6	B	3	0.441
CG2100	6	B	4	0.527
CG2101	6	B	5	0.537
CG2102	6	B	6	NA
CG2103	6	B	7	0.444
CG2104	6	B	8	0.473
CG2105	6	B	9	0.419
CG2107	6	B	10	0.471
CG2109	6	B	12	0.578
CG2111	6	C	1	0.495
CG2116	6	C	5	NA
CG2118	6	C	6	0.518
CG2120	6	C	7	0.481
CG31619	6	C	9	NA
CG2124	6	C	10	0.502
CG2125	6	C	11	0.460235
CG2128	6	C	12	0.455
CG2129	6	D	1	NA
CG31619	6	D	2	0.486
CG2135	6	D	3	0.501
CG2174	6	D	4	0.452
CG2174	6	D	4	0.452
CG2137	6	D	5	0.499
CG2144	6	D	8	0.476
CG2145	6	D	9	0.441
CG2145	6	D	9	0.441
CG2146	6	D	10	0.471
CG2146	6	D	10	0.471
CG2151	6	D	11	0.552
CG2158	6	E	2	0.263
CG2161	6	E	5	0.532
CG2162	6	E	6	0.446
CG2168	6	E	8	0.444
CG2174	6	E	10	0.417
CG2177	6	E	11	0.333
CG2182	6	F	1	0.346
CG2185	6	F	4	0.436
CG2187	6	F	5	0.397
CG2189	6	F	6	0.446
CG2191	6	F	7	0.423
CG2198	6	F	10	0.414
CG2201	6	F	11	0.339
CG2202	6	F	12	0.424
CG2204	6	G	1	0.363
CG2210	6	G	2	0.303
CG2212	6	G	3	0.463
CG2218	6	G	4	0.449
CG2227	6	G	7	0.225
CG2229	6	G	8	0.354
CG2238	6	G	9	0.517
CG2241	6	G	10	0.477
CG2244	6	G	11	NA
CG2246	6	H	1	0.418
CG2248	6	H	2	0.518
CG2252	6	H	3	0.355
CG2253	6	H	4	0.321
CG2254	6	H	5	0.485
CG2256	6	H	6	0.289
CG2257	6	H	7	0.486
CG2260	6	H	10	0.365
CG2261	6	H	11	0.408
CG2263	7	A	1	0.52
CG2272	7	A	3	0.524
CG2275	7	A	4	0.517
CG2277	7	A	5	0.601
CG2286	7	A	7	0.446
CG2292	7	A	9	0.542
CG2304	7	A	11	0.453
CG2316	7	B	1	0.473
CG2328	7	B	3	0.345
CG2330	7	B	4	0.503
CG2331	7	B	5	0.489
CG2346	7	B	7	0.482
CG2381	7	B	9	0.385
CG2397	7	B	10	0.547
CG2411	7	B	11	0.483
CG2412	7	B	12	0.558
CG2448	7	C	1	0.427
CG2453	7	C	2	0.494
CG2469	7	C	3	0.474
CG2471	7	C	4	0.484
CG2478	7	C	5	0.547
CG2493	7	C	7	0.451
CG2505	7	C	9	0.511
CG2508	7	C	10	0.482
CG2512	7	C	12	0.594
CG2522	7	D	2	0.474
CG2525	7	D	3	0.486
CG2528	7	D	4	0.497
CG2533	7	D	6	0.399
CG2534	7	D	7	0.448
CG2577	7	D	12	0.492
CG2604	7	E	3	0.428
CG2608	7	E	4	0.458
CG2614	7	E	5	0.524
CG2616	7	E	7	0.43
CG2621	7	E	8	0.476
CG2637	7	E	9	0.471
CG2656	7	F	2	0.406
CG2658	7	F	3	0.419
CG2670	7	F	6	0.506
CG2671	7	F	7	0.501
CG2674	7	F	8	0.43
CG2677	7	F	10	0.418
CG2678	7	F	11	0.29
CG2679	7	F	12	0.571
CG2682	7	G	3	0.357
CG2684	7	G	4	0.496
CG2685	7	G	5	0.345
CG2691	7	G	6	0.519
CG2692	7	G	7	0.38
CG2698	7	G	8	0.431
CG2699	7	G	9	0.427
CG2701	7	G	10	0.397
CG2711	7	G	12	NA
CG2712	7	H	1	0.504
CG2718	7	H	4	0.408
CG2720	7	H	5	0.567
CG2727	7	H	6	0.605
CG2746	7	H	8	0.41
CG2747	7	H	9	0.495
CG2759	7	H	10	0.413
CG2767	7	H	12	0.416
CG2774	8	A	2	NA
CG2781	8	A	4	0.433
CG2791	8	A	8	0.467
CG2807	8	A	10	0.498
CG2812	8	A	12	0.399
CG2818	8	B	1	0.382
CG2835	8	B	6	0.425
CG2843	8	B	7	0.491
CG2845	8	B	8	0.476
CG2846	8	B	9	0.405
CG2848	8	B	10	0.479
CG2849	8	B	11	0.38
CG2851	8	B	12	0.344
CG2855	8	C	1	0.436
CG2859	8	C	5	0.301
CG2862	8	C	6	0.43
CG2863	8	C	7	0.338
CG2867	8	C	9	0.524
CG2875	8	C	10	0.448
CG2885	8	C	12	0.435
CG2890	8	D	3	0.428
CG2901	8	D	7	0.44
CG2903	8	D	9	NA
CG2906	8	D	12	0.447
CG2910	8	E	3	0.409
CG2913	8	E	4	0.446
CG2914	8	E	5	0.431
CG2915	8	E	6	0.442
CG2917	8	E	7	0.439
CG2918	8	E	8	0.431
CG2919	8	E	9	0.436
CG2921	8	E	10	0.446
CG2922	8	E	11	0.325
CG2924	8	E	12	0.406
CG2925	8	F	1	0.363
CG2926	8	F	2	0.455
CG2930	8	F	4	0.493
CG2931	8	F	5	0.357
CG2937	8	F	7	0.367
CG2939	8	F	9	0.375
CG2943	8	F	10	0.375
CG2945	8	F	12	0.419
CG2947	8	G	1	0.429
CG2956	8	G	4	0.355
CG2957	8	G	5	0.407
CG2960	8	G	6	0.387
CG2964	8	G	7	0.377
CG2969	8	G	9	0.43
CG2970	8	G	10	0.238
CG2972	8	G	11	0.395
CG2974	8	G	12	0.369
CG2975	8	H	1	0.361
CG2976	8	H	2	0.4
CG2980	8	H	5	0.269
CG2981	8	H	6	0.381
CG2982	8	H	7	0.411
CG2984	8	H	9	0.388
CG2985	8	H	10	0.359
CG2988	8	H	12	NA
CG2989	9	A	1	0.472
CG2990	9	A	2	0.551
CG2999	9	A	7	0.501
CG3002	9	A	8	0.48
CG3003	9	A	9	0.55
CG3004	9	A	10	0.52
CG3006	9	A	11	0.447
CG3008	9	A	12	0.503
CG3011	9	B	2	0.387
CG3016	9	B	5	0.463
CG3017	9	B	6	0.467
CG3018	9	B	7	0.425
CG3019	9	B	8	0.478
CG3024	9	B	12	0.514
CG3025	9	C	1	0.486
CG3026	9	C	2	0.452
CG3027	9	C	3	0.496
CG3028	9	C	4	0.435
CG3032	9	C	5	0.487
CG3033	9	C	6	0.474
CG3035	9	C	8	0.42
CG3036	9	C	9	0.457
CG3039	9	C	12	0.43
CG3040	9	D	1	0.468706
CG3041	9	D	2	0.555529
CG3044	9	D	4	0.547765
CG3045	9	D	5	0.598588
CG3048	9	D	6	0.64
CG3050	9	D	7	0.519529
CG3051	9	D	8	0.444
CG3054	9	D	9	0.514
CG3056	9	D	10	0.502
CG3057	9	D	11	0.451
CG3058	9	D	12	0.459
CG3059	9	E	1	0.43
CG3061	9	E	3	0.339
CG3065	9	E	4	0.437
CG3068	9	E	6	0.393
CG3069	9	E	7	0.483
CG3075	9	E	10	NA
CG3086	9	E	12	NA
CG3090	9	F	2	0.429
CG3093	9	F	3	0.473
CG3097	9	F	4	0.391
CG3107	9	F	12	0.452
CG3108	9	G	1	0.407
CG3109	9	G	2	0.4
CG3119	9	G	5	0.397
CG3123	9	G	7	0.598
CG3129	9	G	11	0.395
CG3131	9	H	1	0.409
CG3132	9	H	2	0.435
CG3136	9	H	4	0.433
CG3143	9	H	7	NA
CG3149	9	H	8	0.404
CG3152	9	H	10	0.422
CG3157	9	H	12	0.488
CG3158	10	A	1	0.614
CG3159	10	A	2	0.571
CG3165	10	A	6	0.641
CG3166	10	A	7	0.592
CG3167	10	A	8	0.593
CG3169	10	A	10	0.544
CG3173	10	A	12	0.585
CG3174	10	B	1	0.582
CG3178	10	B	2	0.583
CG3180	10	B	4	0.643
CG3181	10	B	5	0.503
CG3182	10	B	6	0.63
CG3187	10	B	7	0.466
CG3189	10	B	8	0.527
CG3192	10	B	9	0.613
CG3193	10	B	10	NA
CG3194	10	B	11	NA
CG3198	10	B	12	0.526
CG3201	10	C	2	0.568
CG3204	10	C	3	0.568
CG3208	10	C	4	0.473
CG3209	10	C	5	0.371
CG3222	10	C	12	0.514
CG3225	10	D	2	0.583
CG3226	10	D	3	0.569
CG3228	10	D	4	0.513
CG33123	10	D	5	0.581
CG3234	10	D	7	0.541
CG3238	10	D	8	0.57
CG3239	10	D	9	0.586
CG3242	10	D	10	0.503
CG3245	10	D	11	0.579
CG3248	10	D	12	0.438
CG3249	10	E	1	0.533
CG3251	10	E	2	0.573
CG3252	10	E	3	0.517
CG3254	10	E	4	0.487
CG3259	10	E	5	0.485
CG3262	10	E	7	0.53
CG3264	10	E	9	0.497
CG3265	10	E	10	NA
CG3268	10	E	12	0.514
CG3269	10	F	1	0.491
CG3270	10	F	2	0.486
CG3271	10	F	3	0.572
CG3279	10	F	7	0.499
CG3283	10	F	10	NA
CG3284	10	F	11	0.486
CG3289	10	G	1	0.436
CG3292	10	G	4	0.506
CG3294	10	G	5	NA
CG3295	10	G	6	0.496
CG3297	10	G	7	0.558
CG3299	10	G	8	0.463
CG3301	10	G	9	NA
CG3307	10	G	11	0.503
CG3308	10	G	12	0.572
CG3312	10	H	2	0.523
CG3313	10	H	3	0.473
CG3314	10	H	4	0.408
CG3319	10	H	6	NA
CG3320	10	H	7	0.48
CG3322	10	H	8	0.489
CG3325	10	H	10	0.414
CG3329	11	A	1	0.517
CG3331	11	A	2	0.472
CG3332	11	A	3	0.515
CG3333	11	A	4	0.472
CG3335	11	A	5	0.561
CG3337	11	A	6	0.476
CG3338	11	A	7	0.558
CG3340	11	A	8	0.532
CG3350	11	A	10	0.444
CG3352	11	A	11	0.55
CG3353	11	A	12	0.411
CG3356	11	B	2	0.562
CG3358	11	B	3	0.546
CG3359	11	B	4	0.546
CG3362	11	B	6	0.522
CG3365	11	B	7	0.5
CG3373	11	B	9	0.472
CG3376	11	B	10	0.459
CG3379	11	B	11	0.34
CG3380	11	B	12	0.453
CG3385	11	C	2	0.395
CG3388	11	C	4	0.429
CG3389	11	C	5	0.523
CG3394	11	C	7	0.445
CG3397	11	C	8	0.415
CG3399	11	C	9	0.434
CG3400	11	C	10	0.462
CG3401	11	C	11	0.455
CG3403	11	C	12	0.486
CG3407	11	D	1	0.54
CG3409	11	D	3	0.542
CG3411	11	D	4	0.554
CG3412	11	D	5	0.601
CG3416	11	D	7	NA
CG3419	11	D	8	0.473
CG3421	11	D	9	0.456
CG3422	11	D	10	0.443
CG3423	11	D	11	0.483
CG3424	11	D	12	0.471
CG3425	11	E	1	0.585
CG3428	11	E	3	0.626
CG3430	11	E	4	0.631
CG3431	11	E	5	0.465882
CG3434	11	E	6	0.644
CG3436	11	E	7	0.649
CG3437	11	E	8	0.611
CG3443	11	E	9	0.581
CG3445	11	E	10	0.551
CG3446	11	E	11	0.54
CG18408	11	E	12	0.393
CG3454	11	F	1	0.41
CG3455	11	F	2	0.432
CG3456	11	F	3	NA
CG3458	11	F	4	0.419
CG3460	11	F	6	0.433
CG3461	11	F	7	0.446
CG3469	11	F	9	0.415
CG3476	11	F	11	NA
CG3479	11	G	2	0.469
CG3480	11	G	3	0.5
CG3481	11	G	4	0.519
CG3488	11	G	9	0.39
CG3493	11	G	11	NA
CG3495	11	H	1	0.444
CG3497	11	H	2	0.367
CG3499	11	H	3	0.393
CG3500	11	H	4	0.287
CG3501	11	H	5	0.402
CG3504	11	H	7	0.435
CG3506	11	H	9	0.444
CG3510	11	H	11	0.437
CG3511	11	H	12	0.285
CG3515	12	A	1	0.574
CG3522	12	A	2	0.559
CG3527	12	A	7	0.529
CG3529	12	A	8	0.547
CG3530	12	A	9	0.466588
CG3534	12	A	11	0.607
CG3539	12	A	12	0.569
CG3542	12	B	3	0.624
CG3544	12	B	4	0.566
CG3552	12	B	6	0.473647
CG3560	12	B	7	0.328
CG3564	12	B	9	NA
CG3567	12	B	10	0.595
CG3572	12	B	12	0.561
CG3573	12	C	1	0.531
CG3582	12	C	3	0.54
CG3584	12	C	4	0.47
CG3585	12	C	5	0.641
CG3590	12	C	6	0.546
CG3593	12	C	7	0.572
CG3595	12	C	8	0.494
CG3597	12	C	9	0.536
CG3599	12	C	10	0.601
CG3603	12	C	11	0.509
CG3604	12	C	12	0.543
CG3605	12	D	1	0.545
CG3606	12	D	2	NA
CG3608	12	D	3	0.549
CG3612	12	D	4	0.513
CG3613	12	D	5	0.503
CG3615	12	D	6	0.48
CG3619	12	D	8	0.482
CG3620	12	D	9	0.484
CG3625	12	D	11	0.608
CG3626	12	D	12	0.519
CG3629	12	E	1	0.518
CG3630	12	E	2	0.52
CG3631	12	E	3	0.532
CG3632	12	E	4	0.552
CG3633	12	E	5	0.511
CG3635	12	E	7	0.58
CG3637	12	E	8	0.51
CG3638	12	E	9	0.498
CG3642	12	E	12	0.5
CG3644	12	F	1	0.566
CG3645	12	F	2	0.537
CG3647	12	F	4	0.567
CG3649	12	F	6	0.529
CG3650	12	F	7	0.498
CG3654	12	F	9	0.537
CG3656	12	F	11	0.525
CG3658	12	F	12	0.527
CG3663	12	G	2	0.383
CG3664	12	G	3	0.451
CG3671	12	G	8	0.597
……….	12	G	9	0.452
CG3678	12	G	10	0.438
CG3680	12	G	11	0.507
CG3682	12	G	12	0.446
CG3688	12	H	2	0.5
CG3689	12	H	3	0.417
CG3695	12	H	6	0.479
CG3700	12	H	10	0.425
CG3701	12	H	11	0.46
CG3702	12	H	12	0.515
CG3705	13	A	3	0.591
CG3707	13	A	5	NA
CG3710	13	A	8	0.587
CG3715	13	A	11	0.534
CG3719	13	A	12	0.469
CG3722	13	B	1	0.576
CG3724	13	B	3	0.474
CG3725	13	B	4	0.573
CG3727	13	B	5	0.516
CG3730	13	B	6	NA
CG3731	13	B	7	0.483
CG3732	13	B	8	0.402
CG3734	13	B	10	0.531
CG3735	13	B	11	0.549
CG3736	13	B	12	0.644
CG3738	13	C	1	0.622
CG3743	13	C	3	NA
CG3744	13	C	4	0.602
CG3747	13	C	5	0.602
CG3751	13	C	7	0.496
CG3753	13	C	9	0.536
CG3756	13	C	10	0.539
CG3758	13	C	11	0.526
CG3763	13	D	2	0.49
CG3764	13	D	3	0.543
CG3769	13	D	5	0.537
CG3770	13	D	6	0.489
CG3779	13	D	10	0.573
CG3780	13	D	11	0.514
CG3781	13	D	12	0.493
CG3782	13	E	1	0.491
CG32809	13	E	2	0.487
CG32809	13	E	5	0.416
CG3792	13	E	6	0.56
CG3793	13	E	7	NA
CG3796	13	E	9	0.459
CG3797	13	E	10	0.527
CG3798	13	E	11	0.54
CG3799	13	E	12	0.445
CG3800	13	F	1	0.559
CG3803	13	F	2	0.493
CG3806	13	F	3	0.51
CG3809	13	F	5	0.536
CG3810	13	F	6	0.529
CG3811	13	F	7	NA
CG3815	13	F	9	0.516
CG3817	13	F	10	0.499
CG3821	13	F	11	0.492
CG3827	13	G	1	0.581
CG3829	13	G	2	NA
CG3837	13	G	4	0.5
CG3842	13	G	6	0.581
CG3847	13	G	8	0.481
CG3848	13	G	9	0.521
CG3851	13	G	12	0.528
CG3869	13	H	6	0.462
CG3871	13	H	8	0.46
CG3875	13	H	10	0.416
CG3879	14	A	1	0.487059
CG3881	14	A	2	0.460941
CG3886	14	A	5	0.482824
CG3887	14	A	6	0.216
CG3889	14	A	7	0.609882
CG3891	14	A	8	0.624706
CG3902	14	A	12	0.434
CG3903	14	B	1	0.539
CG3911	14	B	3	0.425
CG3915	14	B	4	NA
CG3917	14	B	6	0.565
CG3922	14	B	8	0.487059
CG3924	14	B	9	0.588
CG3925	14	B	10	0.594
CG3929	14	C	1	0.573
CG3931	14	C	2	0.595
CG3936	14	C	4	0.470824
CG3937	14	C	5	0.552
CG3938	14	C	6	0.51
CG3940	14	C	8	0.612
CG3941	14	C	9	0.616
CG3942	14	C	10	0.641
CG3945	14	C	12	0.548
CG3947	14	D	1	0.565
CG3956	14	D	6	0.467294
CG3957	14	D	7	0.632
CG3959	14	D	8	0.532941
CG3961	14	D	10	0.589
CG3962	14	D	11	0.687529
CG3964	14	D	12	0.622
CG3966	14	E	1	0.46
CG3967	14	E	2	0.584
CG3969	14	E	3	0.577
CG3973	14	E	6	0.632
CG3979	14	E	7	0.433
CG3981	14	E	9	0.419
CG3983	14	E	10	0.565
CG3985	14	E	11	0.608
CG3987	14	E	12	0.523
CG3988	14	F	1	0.475
CG3989	14	F	2	0.515294
CG3991	14	F	3	0.597
CG3992	14	F	4	0.598
CG3994	14	F	5	0.57
CG3996	14	F	6	0.624
CG3998	14	F	7	NA
CG3999	14	F	8	0.567
CG4001	14	F	9	0.583
CG4006	14	F	11	0.599
CG4008	14	G	1	0.409
CG4012	14	G	3	NA
CG4013	14	G	4	NA
CG4019	14	G	7	0.469
CG4020	14	G	8	0.51
CG4027	14	G	12	0.459
CG4030	14	H	1	NA
CG4032	14	H	2	0.453
CG4033	14	H	3	0.501
CG4035	14	H	4	0.505
CG4036	14	H	5	0.455
CG4038	14	H	6	0.487
CG4039	14	H	7	0.417
CG4041	14	H	9	0.558
CG4042	14	H	10	NA
CG4043	14	H	11	0.449
CG4045	14	H	12	NA
CG4049	15	A	1	0.466
CG4050	15	A	2	0.555
CG4053	15	A	4	0.475
CG4059	15	A	7	0.636
CG4061	15	A	8	0.41
CG4063	15	A	9	0.480706
CG4064	15	A	10	0.477
CG4065	15	A	11	0.387
CG4067	15	A	12	0.558
CG4068	15	B	1	0.492
CG4069	15	B	2	0.49
CG4070	15	B	3	0.393
CG4071	15	B	4	0.436
CG4074	15	B	5	0.476471
CG4078	15	B	6	NA
CG4080	15	B	8	0.507
CG4082	15	B	9	0.427
CG4083	15	B	10	0.423
CG4084	15	B	11	0.45
CG4086	15	B	12	0.41
CG4087	15	C	1	0.368
CG4088	15	C	2	0.504
CG4095	15	C	5	0.444
CG4096	15	C	6	0.42
CG4097	15	C	7	0.308
CG4098	15	C	8	0.477
CG4104	15	C	11	0.476
CG4107	15	D	1	0.43
CG4111	15	D	4	0.279
CG4114	15	D	5	0.463
CG4118	15	D	7	0.403
CG4119	15	D	8	0.41
CG4120	15	D	9	0.485
CG4122	15	D	10	0.392
CG4123	15	D	11	0.452
CG4125	15	E	1	0.573
CG4136	15	E	3	NA
CG4140	15	E	5	0.646
CG4141	15	E	6	0.587
CG4143	15	E	7	0.647
CG4148	15	E	10	0.569
CG4152	15	E	11	0.571
CG4153	15	E	12	0.511765
CG31256	15	F	2	0.462
CG4157	15	F	3	0.434
CG4158	15	F	4	0.451
CG4159	15	F	5	0.404
CG4161	15	F	6	NA
CG4162	15	F	7	0.424
CG4164	15	F	9	0.356
CG4165	15	F	10	0.382
CG4166	15	F	11	0.41
CG4167	15	F	12	0.408
CG4168	15	G	1	0.458
CG4170	15	G	3	0.403
CG4173	15	G	4	0.422
CG4180	15	G	7	0.441
CG4183	15	G	9	0.473
CG4184	15	G	10	0.494
CG4185	15	G	11	0.478
CG4193	15	H	2	0.479
CG4196	15	H	3	0.393
CG4199	15	H	4	0.4
CG4200	15	H	5	0.466
CG4202	15	H	6	0.392
CG4203	15	H	7	0.411
CG4204	15	H	8	NA
CG4206	15	H	10	0.412
CG4208	15	H	11	0.424
CG4209	15	H	12	0.54
CG4212	16	A	2	0.493412
CG4214	16	A	3	0.499059
CG4215	16	A	4	0.486353
CG4217	16	A	5	0.644
CG4221	16	A	6	0.641
CG4225	16	A	8	0.622588
CG4236	16	A	11	0.527
CG4237	16	A	12	0.522353
CG4238	16	B	1	0.588
CG4244	16	B	4	NA
CG4252	16	B	5	0.636
CG4254	16	B	6	NA
CG4257	16	B	7	0.463765
CG4258	16	B	8	0.551
CG4259	16	B	9	0.627
CG4260	16	B	10	0.622
CG4261	16	B	11	0.486353
CG4264	16	C	2	0.644
CG4266	16	C	4	0.543
CG4267	16	C	5	0.471529
CG4268	16	C	6	0.623
CG4272	16	C	8	0.612
CG4274	16	C	9	0.489882
CG4278	16	C	11	0.477176
CG4280	16	C	12	0.482824
CG4282	16	D	1	0.431
CG4293	16	D	6	0.387
CG4299	16	D	7	NA
CG4300	16	D	8	0.42
CG4303	16	D	10	0.479
CG4306	16	D	11	0.461
CG4307	16	D	12	NA
CG4313	16	E	1	0.597
CG4314	16	E	2	0.537
CG4316	16	E	3	0.489
CG4317	16	E	4	0.577
CG4318	16	E	5	0.576
CG4320	16	E	6	0.517
CG4324	16	E	10	0.518
CG4326	16	E	11	0.548
CG4328	16	E	12	0.577
CG4329	16	F	1	0.531
CG4332	16	F	4	0.555
CG4334	16	F	5	0.475
CG4336	16	F	7	0.564
CG4337	16	F	8	0.352
CG4338	16	F	9	0.521
CG4347	16	F	11	0.527
CG4351	16	G	2	0.564
CG4353	16	G	3	0.474
CG4356	16	G	5	0.6
CG4360	16	G	7	0.55
CG4364	16	G	8	0.551
CG4365	16	G	9	0.501
CG4372	16	G	12	0.568
CG4374	16	H	2	0.616
CG4376	16	H	3	0.509
CG4379	16	H	4	0.551
CG4382	16	H	6	0.577
CG4389	16	H	10	0.523
CG4390	16	H	11	0.487
CG4393	17	A	1	0.589
CG4400	17	A	5	0.49
CG4406	17	A	8	0.546
CG4408	17	A	10	0.549
CG32649	17	A	11	0.503
CG4412	17	A	12	NA
CG4413	17	B	1	0.606
CG4415	17	B	2	0.555
CG4420	17	B	3	0.501
CG4422	17	B	5	0.583
CG4424	17	B	6	0.553
CG4428	17	B	7	0.551
CG4433	17	B	10	0.496
CG4438	17	C	2	0.589
CG4445	17	C	4	0.537
CG4448	17	C	7	0.555
CG4452	17	C	10	0.535
CG4457	17	C	12	NA
CG4463	17	D	3	0.538
CG4464	17	D	4	0.616
CG4466	17	D	5	0.488
CG4472	17	D	7	0.573
CG4475	17	D	8	0.527
CG4484	17	E	2	0.579
CG4486	17	E	4	0.512
CG4488	17	E	5	0.545
CG4494	17	E	6	0.541
CG4495	17	E	7	0.568
CG4500	17	E	10	NA
CG4501	17	E	11	0.507
CG4502	17	E	12	0.36
CG4509	17	F	1	0.457
CG4521	17	F	4	0.444
CG4523	17	F	5	0.434
CG4525	17	F	6	0.479
CG4527	17	F	8	0.484
CG4528	17	F	9	0.437
CG4532	17	F	10	0.46
CG4538	17	G	2	0.536
CG4542	17	G	3	0.521
CG4547	17	G	6	0.391
CG4548	17	G	7	0.495
CG4550	17	G	9	0.433
CG4551	17	G	10	0.477
CG4554	17	G	12	0.431
CG4557	17	H	3	0.519
CG4559	17	H	4	0.523
CG4560	17	H	5	0.456
CG4561	17	H	6	0.548
CG4562	17	H	7	0.505
CG4565	17	H	9	0.462
CG4572	18	A	1	0.583
CG4574	18	A	3	0.539
CG4576	18	A	4	0.588
CG4579	18	A	6	0.623
CG4581	18	A	7	0.565
CG4583	18	A	9	0.621
CG4587	18	A	12	0.626
CG4589	18	B	2	0.6
CG4590	18	B	3	0.551
CG4591	18	B	4	0.532
CG4593	18	B	6	0.594
CG4594	18	B	7	0.577
CG4598	18	B	8	0.592
CG4599	18	B	9	0.56
CG4602	18	B	11	0.561
CG4606	18	B	12	0.616
CG4607	18	C	1	0.51
CG4609	18	C	3	0.536
CG4610	18	C	4	0.594
CG4611	18	C	5	0.585
CG4612	18	C	6	0.491
CG4615	18	C	8	0.465
CG4618	18	C	9	0.519
CG4620	18	C	10	0.506
CG4624	18	D	1	0.586
CG4627	18	D	4	0.514
CG4630	18	D	6	0.532
CG4633	18	D	7	0.556
CG4634	18	D	8	0.462
CG4637	18	D	10	0.496
CG4645	18	E	3	0.485
CG4647	18	E	4	0.471
CG4648	18	E	5	0.565
CG4649	18	E	6	0.457
CG4651	18	E	7	0.384
CG4653	18	E	8	0.471
CG4654	18	E	9	0.535
CG4658	18	E	11	0.49
CG4659	18	E	12	0.604
CG4662	18	F	2	0.541
CG4663	18	F	3	0.515
CG4665	18	F	4	0.51
CG4670	18	F	7	0.498
CG4672	18	F	8	0.498
CG4673	18	F	9	0.493
CG4674	18	F	10	0.439
CG4676	18	F	12	0.537
CG4678	18	G	2	0.44
CG4679	18	G	3	0.535
CG4684	18	G	5	0.504
CG4685	18	G	6	0.524
CG4686	18	G	7	0.519
CG4694	18	G	8	0.509
CG4700	18	G	12	NA
CG4701	18	H	1	0.519
CG4703	18	H	2	0.492
CG4704	18	H	3	0.541
CG4705	18	H	4	0.481
CG4706	18	H	5	0.559
CG4707	18	H	6	0.545
CG4709	18	H	7	0.49
CG4717	18	H	9	0.482
CG4719	18	H	10	0.509
CG4720	18	H	11	0.471
CG4721	18	H	12	0.508
CG4722	19	A	1	0.542
CG4725	19	A	4	0.573
CG4729	19	A	6	NA
CG4733	19	A	8	0.526
CG4738	19	A	10	0.587
CG4743	19	A	12	0.501
CG4749	19	B	2	0.504
CG4750	19	B	3	0.552
CG4751	19	B	4	0.515
CG4753	19	B	6	0.415
CG4755	19	B	7	0.488
CG4756	19	B	8	0.513
CG4759	19	B	11	0.579
CG4760	19	B	12	0.444
CG4761	19	C	1	0.483
CG4764	19	C	2	NA
CG4769	19	C	5	0.506
CG4770	19	C	6	0.504
CG4774	19	C	7	0.524
CG4775	19	C	8	0.402
CG4780	19	C	10	0.484
CG4785	19	C	12	0.498
CG4792	19	D	3	0.516
CG4793	19	D	4	0.539
CG4797	19	D	7	0.485
CG4799	19	D	9	0.47
CG4800	19	D	10	0.517
CG4802	19	D	11	0.502
CG4803	19	D	12	0.315
CG4804	19	E	1	0.465
CG4813	19	E	4	0.449
CG4816	19	E	6	0.465
CG4817	19	E	7	0.493
CG4820	19	E	8	0.47
CG4821	19	E	9	0.52
CG4822	19	E	10	0.478
CG4824	19	E	12	0.476
CG4825	19	F	1	0.455
CG4827	19	F	3	0.456
CG4830	19	F	6	0.472
CG4836	19	F	8	0.448
CG4841	19	F	12	0.523
CG4849	19	G	6	0.528
CG4858	19	G	10	0.46
CG4859	19	G	11	0.419
CG4863	19	H	2	NA
CG4866	19	H	3	0.45
CG4867	19	H	4	0.43
CG4871	19	H	6	0.422
CG4872	19	H	7	0.426
CG4875	19	H	8	0.364
CG4878	19	H	9	NA
CG4886	19	H	12	0.328
CG4887	20	A	1	0.553
CG4889	20	A	2	0.582
CG4894	20	A	4	0.491
CG4897	20	A	6	0.53
CG4899	20	A	7	0.464
CG4900	20	A	8	0.497
CG4901	20	A	9	0.597
CG4903	20	A	11	0.537
CG4905	20	B	1	0.498
CG4908	20	B	3	0.54
CG4912	20	B	5	0.559
CG4916	20	B	7	0.57
CG4917	20	B	8	0.532
CG4918	20	B	9	0.493
CG4920	20	B	11	0.502
CG4921	20	B	12	0.615
CG4925	20	C	3	0.504
CG32031	20	C	7	0.495
CG4931	20	C	8	0.516
CG4933	20	C	9	0.569
CG4934	20	C	10	0.535
CG4936	20	C	12	0.504
CG4937	20	D	1	0.501
CG4947	20	D	7	0.467
CG4954	20	D	12	0.497
CG4957	20	E	2	0.494
CG4963	20	E	5	0.456
CG4968	20	E	8	0.442
CG4969	20	E	9	0.418
CG4972	20	E	11	0.514
CG4973	20	E	12	0.484
CG4976	20	F	2	0.453
CG4977	20	F	3	NA
CG4978	20	F	4	0.49
CG4980	20	F	6	0.463
CG4988	20	F	8	0.525
CG4991	20	F	10	0.506
CG4994	20	F	11	0.585
CG4996	20	G	1	0.526
CG5000	20	G	4	0.487
CG5001	20	G	5	0.371
CG5002	20	G	6	0.213
CG5004	20	G	7	0.498
CG5010	20	G	9	NA
CG5013	20	G	10	0.411
CG5014	20	G	11	0.441
CG5017	20	G	12	NA
CG5020	20	H	1	0.504
CG5032	20	H	11	0.418
CG5033	20	H	12	0.43
CG5037	21	A	2	NA
CG5038	21	A	3	0.533
CG5041	21	A	4	0.543
CG5044	21	A	6	0.627
CG5045	21	A	7	NA
CG5048	21	A	9	NA
CG5053	21	A	10	0.507529
CG5055	21	A	11	0.523
CG5063	21	B	2	0.482118
CG5064	21	B	3	0.567529
CG5068	21	B	5	0.402
CG5069	21	B	6	NA
CG5073	21	B	8	0.587
CG5077	21	B	11	0.555
CG5083	21	C	2	0.584
CG5085	21	C	3	0.574
CG5091	21	C	5	0.643
CG5093	21	C	6	0.557
CG5094	21	C	7	0.61
CG5098	21	C	9	0.534
CG5099	21	C	10	NA
CG5102	21	C	11	0.593
CG5108	21	D	1	0.436
CG5109	21	D	2	NA
CG5110	21	D	3	0.497
CG5112	21	D	5	0.463765
CG5114	21	D	6	0.586
CG5116	21	D	7	0.468
CG5119	21	D	8	0.555
CG5121	21	D	9	NA
CG5125	21	D	12	0.569
CG5130	21	E	2	0.469
CG5133	21	E	3	0.738353
CG5137	21	E	5	0.545
CG5140	21	E	6	0.506118
CG5146	21	E	10	0.518118
CG5149	21	E	11	0.474
CG5150	21	E	12	0.612
CG5155	21	F	2	0.593
CG5163	21	F	8	0.543
CG5164	21	F	9	0.548
CG5167	21	F	11	0.561
CG5168	21	F	12	0.439
CG5170	21	G	2	0.559
CG5174	21	G	4	0.523
CG5178	21	G	5	0.539
CG5179	21	G	6	0.6
CG5181	21	G	7	0.516
CG5182	21	G	8	0.557647
CG5183	21	G	9	0.548
CG5187	21	G	10	0.607
CG5188	21	G	11	0.641
CG5191	21	H	1	0.511
CG5193	21	H	3	0.490588
CG5196	21	H	5	0.492706
CG5198	21	H	7	0.512
CG5201	21	H	8	0.447
CG5202	21	H	9	0.526
CG5203	21	H	10	0.426
CG5205	21	H	11	0.495
CG5210	22	A	1	0.507
CG5212	22	A	2	0.482
CG5214	22	A	4	0.636
CG5215	22	A	5	0.545
CG5216	22	A	6	0.623
CG5219	22	A	7	0.518
CG5220	22	A	8	0.495529
CG5222	22	A	9	0.595
CG5224	22	A	10	0.484
CG5227	22	A	12	0.593
CG5235	22	B	5	0.625
CG5237	22	B	6	0.502
CG5241	22	B	8	0.566
CG5242	22	B	9	NA
CG5245	22	B	10	NA
CG5246	22	B	11	0.582
CG5248	22	B	12	0.572
CG5249	22	C	1	0.487
CG5252	22	C	2	0.579
CG5261	22	C	7	0.498
CG5262	22	C	8	0.504
CG5263	22	C	9	0.53
CG5270	22	C	12	0.592
CG5271	22	D	1	0.369
CG5276	22	D	3	0.480706
CG5277	22	D	4	0.516706
CG5282	22	D	7	0.559
CG5284	22	D	8	0.609
CG5285	22	D	9	0.492
CG5287	22	D	10	0.667765
CG5289	22	D	12	0.548471
CG5290	22	E	1	0.585
CG5292	22	E	2	0.442
CG5295	22	E	3	0.608
CG5300	22	E	4	0.553412
CG5313	22	E	7	0.545
CG5315	22	E	8	0.35
CG5316	22	E	9	NA
CG5317	22	E	10	0.627
CG5319	22	E	11	0.472
CG5320	22	E	12	0.621
CG5323	22	F	3	0.485
CG5330	22	F	4	0.488
CG5334	22	F	5	0.51
CG5335	22	F	6	0.485
CG5336	22	F	7	0.543
CG5337	22	F	8	0.529
CG5339	22	F	10	0.509
CG5341	22	F	11	0.509
CG5343	22	F	12	0.455
CG5344	22	G	1	0.426
CG5345	22	G	2	0.585
CG5347	22	G	3	0.585
CG5348	22	G	4	0.502
CG5352	22	G	5	0.467
CG5354	22	G	6	0.538
CG5355	22	G	7	0.53
CG5358	22	G	9	0.526
CG5362	22	G	11	0.455
CG5363	22	G	12	0.483
CG5366	22	H	1	0.603
CG5370	22	H	3	0.409
CG5371	22	H	4	0.517
CG5372	22	H	5	0.585
CG5373	22	H	6	0.523765
CG5374	22	H	7	0.47
CG5377	22	H	8	0.48
CG5378	22	H	9	0.474353
CG5379	22	H	10	0.478
CG5380	22	H	11	0.417
CG5382	22	H	12	0.417
CG5383	23	A	1	0.518
CG5384	23	A	2	0.53
CG5387	23	A	3	0.54
CG5389	23	A	4	0.486
CG5394	23	A	7	0.629
CG5405	23	A	12	NA
CG5407	23	B	2	0.596
CG5410	23	B	5	0.547
CG5411	23	B	6	0.475
CG5412	23	B	7	0.465
CG5413	23	B	8	0.422
CG5414	23	B	9	0.565
CG5418	23	B	10	0.593
CG5422	23	B	12	0.517
CG5424	23	C	1	0.573
CG5427	23	C	2	0.511
CG5428	23	C	3	0.434
CG5430	23	C	5	0.455
CG5431	23	C	6	0.398
CG5432	23	C	7	0.502
CG5433	23	C	8	0.466
CG5434	23	C	9	0.457
CG5436	23	C	10	0.545
CG5439	23	C	11	0.551
CG5442	23	D	1	0.416
CG5444	23	D	2	0.51
CG5446	23	D	3	0.459
CG5450	23	D	5	0.54
CG5451	23	D	6	0.535
CG5452	23	D	7	0.48
CG5454	23	D	8	0.491
CG5455	23	D	9	0.518
CG5469	23	E	1	0.489
CG5474	23	E	2	NA
CG5475	23	E	3	0.58
CG5479	23	E	5	0.263
CG5482	23	E	6	0.462
CG5483	23	E	7	0.514
CG5484	23	E	8	0.3
CG5485	23	E	9	0.536
CG5486	23	E	10	0.481
CG5490	23	F	1	0.555
CG5493	23	F	2	0.497
CG5495	23	F	3	0.449
CG5498	23	F	5	0.509
CG5499	23	F	6	0.503
CG5502	23	F	7	0.436
CG5504	23	F	9	0.432
CG5505	23	F	10	0.483
CG5508	23	F	11	0.525
CG5510	23	F	12	0.301
CG5514	23	G	2	NA
CG5515	23	G	3	0.443
CG5516	23	G	4	0.435
CG5517	23	G	5	0.533
CG5519	23	G	7	0.456
CG5520	23	G	8	0.478
CG5521	23	G	9	0.506
CG5522	23	G	10	0.503
CG5524	23	G	11	0.509
CG5525	23	G	12	0.345
CG5526	23	H	1	0.648
CG5527	23	H	2	0.575
CG5528	23	H	3	0.46
CG5535	23	H	6	0.534
CG5537	23	H	7	0.433
CG5543	23	H	9	0.433
CG5545	23	H	11	0.441
CG5548	23	H	12	0.245
CG5549	24	A	1	0.576
CG5554	24	A	3	0.587
CG5556	24	A	5	0.561
CG5558	24	A	7	0.438
CG5559	24	A	8	0.58
CG5562	24	A	11	NA
CG5565	24	B	1	0.631
CG5567	24	B	2	0.587
CG5568	24	B	3	0.609
CG5569	24	B	4	0.369
CG5575	24	B	5	0.469
CG5577	24	B	6	0.532
CG5585	24	B	10	0.556
CG5588	24	C	1	0.551
CG5589	24	C	2	0.521
CG5590	24	C	3	0.526
CG5591	24	C	4	0.548
CG5592	24	C	5	0.562
CG5599	24	C	8	0.521
CG5602	24	C	9	0.495
CG5604	24	C	10	0.544
CG5605	24	C	11	0.382
CG5610	24	D	2	0.565
CG5611	24	D	3	0.531
CG5613	24	D	4	0.535
CG5621	24	D	7	0.473
CG5625	24	D	8	0.516
CG5627	24	D	9	0.482
CG5629	24	D	10	0.513
CG5634	24	D	11	0.522
CG5638	24	D	12	0.563
CG5640	24	E	2	0.557
CG5641	24	E	3	0.504
CG5642	24	E	4	0.516
CG5643	24	E	5	0.548
CG5649	24	E	9	0.474
CG5650	24	E	10	0.495
CG5653	24	F	1	0.515
CG5654	24	F	2	NA
CG5655	24	F	3	0.467
CG5656	24	F	4	0.517
CG5660	24	F	7	0.537
CG5665	24	F	11	0.501
CG5669	24	F	12	0.492
CG5670	24	G	1	0.516
CG5671	24	G	2	0.326
CG5677	24	G	4	0.492
CG5682	24	G	7	0.487
CG5683	24	G	8	NA
CG5684	24	G	9	0.461
CG5685	24	G	10	0.463
CG5692	24	G	12	0.408
CG5695	24	H	1	0.505
CG5701	24	H	2	1.68141
CG5703	24	H	3	0.463
CG5705	24	H	4	0.485
CG5709	24	H	6	0.465
CG5720	25	A	1	0.576
CG5721	25	A	2	0.59
CG5722	25	A	3	0.494824
CG5724	25	A	5	0.614
CG5728	25	A	7	0.463059
CG5729	25	A	8	0.566
CG5730	25	A	9	0.613
CG5732	25	A	11	0.574
CG5733	25	A	12	0.585
CG5734	25	B	1	0.515
CG5735	25	B	2	0.549
CG5741	25	B	5	0.593
CG5742	25	B	6	0.597
CG5744	25	B	7	NA
CG5745	25	B	8	0.547
CG5748	25	B	10	0.573
CG5751	25	B	12	0.563
CG5753	25	C	1	0.362
CG5755	25	C	2	0.575
CG5757	25	C	3	0.531
CG5760	25	C	4	0.517
CG5771	25	C	5	NA
CG5772	25	C	6	0.566
CG5776	25	C	7	0.55
CG5784	25	C	8	0.42
CG5786	25	C	9	0.453
CG5788	25	C	10	0.564
CG5793	25	D	1	NA
CG5794	25	D	2	0.518
CG5798	25	D	4	NA
CG5805	25	D	8	0.521
CG5807	25	D	9	0.555
CG5808	25	D	10	0.522
CG5811	25	D	12	0.523
CG5814	25	E	1	0.607
CG5819	25	E	3	0.587
CG5820	25	E	4	0.569
CG5821	25	E	5	0.493
CG5823	25	E	7	0.52
CG5825	25	E	8	0.453
CG5826	25	E	9	NA
CG5828	25	E	10	0.455
CG5830	25	E	11	0.263
CG5837	25	F	2	0.58
CG5840	25	F	4	0.592
CG5841	25	F	5	0.575
CG5844	25	F	7	0.516
CG5846	25	F	9	0.513
CG5847	25	F	10	0.526
CG5848	25	F	11	0.454
CG5855	25	G	4	NA
CG5859	25	G	5	0.524
CG5860	25	G	6	0.532
CG5861	25	G	7	0.376
CG5863	25	G	9	0.49
CG5869	25	G	10	0.413
CG5871	25	G	12	0.431
CG5873	25	H	1	0.541
CG5874	25	H	2	NA
CG5876	25	H	4	0.501
CG5880	25	H	6	0.498
CG5884	25	H	8	0.474
CG5886	25	H	9	0.484
CG5888	25	H	10	0.499
CG5889	25	H	11	0.433
CG5892	26	A	1	0.416
CG5893	26	A	2	NA
CG5899	26	A	5	0.5
CG5902	26	A	6	0.473
CG5904	26	A	7	0.585
CG5911	26	A	10	0.411
CG5913	26	A	11	0.369
CG5915	26	A	12	0.515
CG5920	26	B	4	0.333
CG5921	26	B	5	0.424
CG5923	26	B	6	0.458
CG5924	26	B	7	0.263
CG5930	26	B	8	0.247
CG5931	26	B	9	0.418
CG5932	26	B	10	0.432
CG5933	26	B	11	0.443
CG5934	26	B	12	0.181
CG5937	26	C	2	0.312
CG5939	26	C	4	0.414
CG5940	26	C	5	0.403
CG5941	26	C	6	0.34
CG5942	26	C	7	0.407
CG5946	26	C	9	0.38
CG5949	26	C	11	0.409
CG5954	26	C	12	0.367
CG5955	26	D	1	0.373
CG5961	26	D	4	NA
CG5962	26	D	5	0.398
CG5971	26	D	9	0.399
CG5972	26	D	10	0.381
CG5974	26	D	11	0.371
CG5976	26	D	12	0.415
CG5978	26	E	1	0.433
CG5984	26	E	4	0.347
CG5987	26	E	6	0.448
CG5992	26	E	9	0.424
CG5994	26	E	10	0.501
CG6005	26	F	4	0.289
CG6011	26	F	8	0.472
CG6013	26	F	10	0.376
CG6015	26	F	11	0.622
CG6016	26	F	12	0.515
CG6017	26	G	1	0.393
CG6018	26	G	2	0.608
CG6019	26	G	3	0.502588
CG6020	26	G	4	0.500471
CG6022	26	G	5	0.553412
CG6025	26	G	6	0.344
CG6028	26	G	8	0.555
CG6033	26	G	10	NA
CG6036	26	G	12	0.619059
CG6049	26	H	5	0.463
CG6053	26	H	8	0.439
CG6054	26	H	9	0.377
CG6058	26	H	11	0.358
CG6061	27	A	1	0.606
CG6066	27	A	3	0.348
CG6070	27	A	5	0.446
CG6090	27	A	12	0.592
CG6091	27	B	1	0.475
CG6092	27	B	2	0.599
CG6094	27	B	3	0.418
CG6096	27	B	5	0.503
CG6097	27	B	6	0.563
CG6098	27	B	7	0.511
CG6103	27	B	8	0.207
CG6106	27	B	9	0.22
CG6116	27	C	1	0.564
CG6120	27	C	3	0.524
CG6121	27	C	4	0.547
CG6122	27	C	5	0.599
CG6125	27	C	7	0.438
CG6127	27	C	9	0.414
CG6128	27	C	10	0.431
CG6129	27	C	11	0.538
CG6136	27	D	1	0.43
CG6137	27	D	2	0.534
CG6140	27	D	4	0.513
CG6144	27	D	6	0.544
CG6145	27	D	7	0.511
CG6146	27	D	8	0.51
CG6148	27	D	10	0.092
CG6153	27	E	1	0.248
CG6155	27	E	3	0.033
CG6159	27	E	4	0.556
CG6169	27	E	7	0.55
CG6170	27	E	8	0.397
CG6172	27	E	9	NA
CG6173	27	E	10	0.444
CG6174	27	E	11	0.453
CG6176	27	E	12	0.508
CG6177	27	F	1	0.499
CG6179	27	F	3	0.457
CG6180	27	F	4	0.528
CG6181	27	F	5	0.511
CG6182	27	F	6	0.445
CG6186	27	F	7	0.453
CG6187	27	F	8	0.486
CG6191	27	F	11	0.378
CG6193	27	G	1	0.52
CG6194	27	G	2	0.426
CG6195	27	G	3	0.529
CG6196	27	G	4	0.458
CG6197	27	G	5	0.545
CG6199	27	G	7	0.488
CG6202	27	G	8	0.412
CG6203	27	G	9	0.197
CG6205	27	G	11	0.346
CG6206	27	G	12	0.519
CG6207	27	H	1	0.492
CG6208	27	H	2	0.495
CG6210	27	H	3	0.484
CG6213	27	H	5	0.418
CG6214	27	H	6	0.472
CG6215	27	H	7	0.449
CG6218	27	H	9	0.432
CG6220	27	H	10	0.433
CG6223	27	H	11	0.432
CG6225	28	A	1	0.506
CG6226	28	A	2	0.502
CG6227	28	A	3	0.438
CG6230	28	A	4	0.48
CG6232	28	A	6	0.467
CG6233	28	A	7	0.552
CG6235	28	A	8	0.452
CG6236	28	A	9	0.385
CG6251	28	B	2	0.486
CG6254	28	B	3	0.458
CG15141	28	B	5	0.417
CG33106	28	B	12	0.354
CG6271	28	C	2	0.451
CG6281	28	C	6	0.469
CG6284	28	C	8	0.448
CG6291	28	C	11	0.462
CG6292	28	C	12	0.475
CG6293	28	D	1	0.413
CG6296	28	D	3	0.477
CG6297	28	D	4	0.489
CG6299	28	D	6	0.373
CG6303	28	D	9	0.443
CG6308	28	D	10	0.365
CG6312	28	D	12	0.518
CG33106	28	E	1	0.421
CG6315	28	E	2	0.427
CG6322	28	E	5	0.383
CG6323	28	E	6	0.342
CG6327	28	E	7	0.442
CG6330	28	E	8	0.276
CG6331	28	E	9	0.389
CG6338	28	E	12	0.42
CG6339	28	F	1	0.373
CG6342	28	F	2	0.466
CG6343	28	F	3	0.442
CG6345	28	F	4	0.468
CG6347	28	F	5	0.431
CG6352	28	F	8	0.401
CG6354	28	F	10	0.436
CG6355	28	F	11	0.495
CG6356	28	F	12	0.329
CG6358	28	G	1	0.417
CG6359	28	G	2	NA
CG6361	28	G	3	0.438
CG6363	28	G	4	0.483
CG6364	28	G	5	0.475
CG6369	28	G	7	0.488
CG6370	28	G	8	0.523
CG6375	28	G	10	0.478
CG6376	28	G	11	0.431
CG6379	28	G	12	0.432
CG6382	28	H	2	0.493
CG6386	28	H	5	0.503
CG6388	28	H	6	0.454
CG6391	28	H	7	0.493
CG6394	28	H	10	0.394
CG6398	28	H	12	0.366
CG31132	29	A	1	0.455
CG6401	29	A	2	0.588
CG6404	29	A	3	NA
CG6407	29	A	5	0.488
CG6412	29	A	6	0.521
CG6413	29	A	7	0.554
CG6418	29	A	11	0.604
CG6421	29	B	1	0.503
CG6422	29	B	2	0.491
CG6424	29	B	3	0.461
CG6428	29	B	4	0.514
CG6431	29	B	5	0.448
CG6433	29	B	7	0.443
CG6438	29	B	9	NA
CG6439	29	B	10	0.474
CG6443	29	B	11	0.489
CG6445	29	B	12	0.535
CG6446	29	C	1	0.494
CG6450	29	C	2	0.513882
CG6453	29	C	4	0.436
CG6454	29	C	5	0.525
CG6455	29	C	6	0.514
CG6459	29	C	8	0.237
CG6461	29	C	9	0.431
CG6462	29	C	10	0.501
CG6464	29	C	12	0.426
CG6465	29	D	1	0.255
CG32226	29	D	3	0.511
CG6472	29	D	4	0.432
CG6474	29	D	5	0.486
CG6475	29	D	6	0.546
CG6479	29	D	7	0.376
CG6484	29	D	10	0.486
CG6485	29	D	11	0.43
CG6500	29	E	8	0.405
CG6501	29	E	9	0.4
CG6502	29	E	10	0.449
CG6509	29	F	1	0.394
CG6510	29	F	2	0.395
CG6512	29	F	4	0.488
CG6515	29	F	6	0.334
CG6522	29	F	9	0.462
CG6538	29	G	3	0.523
CG6539	29	G	4	0.477
CG6540	29	G	5	0.453
CG6543	29	G	7	0.438
CG6550	29	G	10	0.477
CG6551	29	G	11	0.429
CG6554	29	H	1	0.426
CG6556	29	H	2	NA
CG6560	29	H	3	0.311
CG6562	29	H	4	0.433
CG6563	29	H	5	0.44
CG6567	29	H	7	0.47
CG6571	29	H	9	0.348
CG6574	29	H	11	0.398
CG6576	29	H	12	0.363
CG6582	30	A	3	0.62
CG6584	30	A	4	0.550588
CG6585	30	A	5	0.546353
CG6588	30	A	6	0.633
CG6593	30	A	10	0.635
CG6597	30	A	11	0.594353
CG6598	30	A	12	0.629
CG6599	30	B	1	0.533
CG6600	30	B	2	0.475059
CG6601	30	B	3	0.636
CG6603	30	B	4	0.490588
CG6605	30	B	6	0.460235
CG6607	30	B	8	0.344
CG6617	30	B	11	0.532941
CG6620	30	C	1	NA
CG6622	30	C	3	0.606
CG6623	30	C	4	0.628
CG6627	30	C	7	0.602118
CG6629	30	C	8	0.520941
CG6630	30	C	9	0.586
CG6632	30	C	10	0.482118
CG6637	30	C	12	0.616
CG6639	30	D	2	0.512471
CG6647	30	D	6	0.508941
CG6649	30	D	7	0.593
CG6650	30	D	8	0.403
CG6652	30	D	9	0.547
CG6654	30	D	10	0.589
CG6656	30	D	11	0.618
CG6659	30	E	1	0.589
CG6661	30	E	3	0.548
CG6662	30	E	4	0.637
CG6664	30	E	5	0.460235
CG6666	30	E	6	0.501
CG6668	30	E	8	NA
CG6669	30	E	9	0.51
CG6671	30	E	11	0.473
CG6672	30	E	12	0.623
CG6673	30	F	1	0.608
CG6675	30	F	2	0.515294
CG6677	30	F	4	0.561
CG6686	30	F	9	0.519
CG6687	30	F	10	0.504
CG6689	30	F	11	0.492
CG6692	30	G	2	0.52
CG6693	30	G	3	0.564
CG6695	30	G	4	0.482
CG6697	30	G	6	0.514
CG6700	30	G	7	0.527
CG6701	30	G	8	0.519
CG6702	30	G	9	0.567
CG6703	30	G	10	0.482118
CG6708	30	H	1	NA
CG6711	30	H	2	0.477
CG6712	30	H	3	0.558
CG6715	30	H	6	0.633
CG6716	30	H	7	0.476
CG6718	30	H	9	0.637
CG6719	30	H	10	0.268
CG6720	30	H	11	0.449
CG6721	30	H	12	0.516
CG6723	31	A	1	0.559
CG6724	31	A	2	0.585
CG6726	31	A	4	0.62
CG6728	31	A	5	0.744
CG6729	31	A	6	NA
CG6734	31	A	9	0.674118
CG6738	31	A	12	NA
CG6742	31	B	3	0.574588
CG6743	31	B	4	0.496235
CG6744	31	B	5	0.799765
CG6745	31	B	6	0.686824
CG6746	31	B	7	0.622
CG6747	31	B	8	0.543
CG6749	31	B	9	0.642353
CG6750	31	B	10	0.628235
CG6751	31	B	11	0.607
CG6752	31	B	12	0.640235
CG6753	31	C	1	0.553412
CG6755	31	C	3	0.521647
CG6756	31	C	4	0.599
CG6758	31	C	6	0.63
CG6759	31	C	7	0.632
CG6760	31	C	8	0.593
CG6763	31	C	9	0.577
CG6764	31	C	10	0.583
CG6766	31	C	11	0.478588
CG6767	31	C	12	NA
CG6769	31	D	1	NA
CG6776	31	D	2	0.547765
CG6779	31	D	4	0.525882
CG6782	31	D	6	0.657882
CG6788	31	D	7	0.520235
CG6790	31	D	9	0.795529
CG6796	31	E	1	0.646588
CG6798	31	E	2	0.626824
CG6800	31	E	3	0.472
CG6805	31	E	5	0.641
CG6812	31	E	9	0.587
CG6814	31	E	10	0.597
CG6816	31	E	12	0.611294
CG6818	31	F	1	0.482118
CG6822	31	F	2	NA
CG6824	31	F	3	0.63
CG6827	31	F	4	0.525
CG6833	31	F	6	0.461
CG6838	31	F	7	0.543529
CG6841	31	F	8	0.602
CG6842	31	F	9	0.612
CG6843	31	F	10	0.466588
CG6846	31	F	12	0.586
CG6847	31	G	1	0.592
CG6850	31	G	2	0.632471
CG6851	31	G	3	0.576706
CG6854	31	G	4	0.557
CG6859	31	G	6	0.594
CG6860	31	G	7	NA
CG6863	31	G	8	0.644
CG6866	31	G	10	0.645
CG6867	31	G	11	0.462353
CG6868	31	G	12	0.536471
CG6871	31	H	3	0.54
CG6875	31	H	5	0.679765
CG6876	31	H	6	0.489
CG6883	31	H	10	0.441
CG6884	31	H	11	0.463
CG6896	32	A	6	0.469
CG6899	32	A	8	0.557
CG6903	32	A	9	0.48
CG6904	32	A	10	0.603
CG6905	32	A	11	NA
CG6907	32	B	1	0.478
CG6910	32	B	2	0.44
CG6915	32	B	4	0.457
CG6920	32	B	7	0.498
CG6923	32	B	10	0.564
CG6927	32	B	11	0.514
CG6932	32	C	2	0.448
CG6937	32	C	3	0.461
CG6938	32	C	4	0.438
CG6939	32	C	5	0.46
CG6944	32	C	9	0.451
CG6948	32	C	11	0.291
CG6949	32	C	12	0.487
CG6950	32	D	1	0.622
CG6951	32	D	2	0.468
CG6954	32	D	5	0.469
CG6957	32	D	6	0.456
CG6958	32	D	7	0.471
CG6959	32	D	8	0.448
CG6962	32	D	10	0.517
CG6966	32	D	12	0.461
CG6967	32	E	1	0.542
CG6971	32	E	3	0.361
CG6974	32	E	4	0.425
CG6975	32	E	5	0.371
CG6977	32	E	7	0.477
CG6978	32	E	8	0.407
CG6980	32	E	9	0.481
CG6983	32	E	10	0.622
CG6984	32	E	11	0.485
CG6988	32	F	1	0.544
CG6990	32	F	3	0.426
CG6992	32	F	4	0.534
CG6993	32	F	5	0.367
CG6995	32	F	7	0.186
CG6998	32	F	9	0.404
CG7003	32	F	11	0.512
CG7005	32	F	12	0.45
CG7006	32	G	1	0.084
CG7008	32	G	2	0.517
CG7009	32	G	3	0.459
CG7011	32	G	5	0.384
CG7012	32	G	6	0.451
CG7013	32	G	7	0.407
CG7014	32	G	8	0.386
CG7015	32	G	9	0.463
CG7023	32	H	1	0.391
CG7024	32	H	2	0.379
CG7025	32	H	3	0.327
CG7028	32	H	5	0.403
CG7033	32	H	6	0.392
CG7035	32	H	8	0.4
CG7037	32	H	10	0.248
CG7041	32	H	11	0.357
CG7045	32	H	12	0.295
CG7047	33	A	2	0.59
CG7049	33	A	3	0.597
CG7053	33	A	7	NA
CG7054	33	A	8	0.516
CG7055	33	A	9	NA
CG7057	33	A	11	0.452
CG7061	33	B	2	NA
CG7062	33	B	3	0.510353
CG7067	33	B	4	0.597882
CG7070	33	B	7	0.559
CG7073	33	B	8	0.404
CG7074	33	B	9	0.102
CG7075	33	B	10	0.571
CG7081	33	C	1	0.618
CG7083	33	C	2	0.494118
CG7084	33	C	3	0.461647
CG7091	33	C	7	0.55
CG7092	33	C	8	NA
[truncated: 523 more rows]
