# Supplementary material for: A Functional Genomic Screen Combined with Time-Lapse Microscopy Uncovers a Novel Set of Genes Involved in Dorsal Closure of Drosophila Embryos
Source: PLoS One. 2011 Jul 20;6(7):e22229. doi: 10.1371/journal.pone.0022229 (PMC3140500; doi:10.1371/journal.pone.0022229)
Supplement: Table S2 — Quantitative parameters of dorsal closure of individual embryos. Table shows quantitative parameters of closure dynamics in buffer-injected control embryos, in homozygous pbl3 mutant embryos and embryos silenced for pbl and Arf51F. Velocity of the epithelial sheet translocation (v), the rate constant of zippering (kz) and the fractional contribution of zippering (fz) to the velocity of the closure are shown. (XLS) [file pone.0022229.s010.xls]

## Sheet: Sheet1
Supplementary Table 2. Quantitative parameters of dorsal closure of individual embryos
		V (nm/s)	kz (nm/s)	fz (%)
Wild type
	Embryo 1	11.96	19.23	40.2
	Embryo 2	12.82	22.4	43.62
	Embryo 3	12.13	16.8	34.62
	Embryo 4	12.63	15.28	30.25
Arf51F RNAi
	Embryo 1	17.056	8.158	11.96
	Embryo 2	11.46	5.74	12.5
Pbl RNAi
	Embryo 1	15.43	27.47	44.5
	Embryo 2	10	19.55	48.88
	Embryo 3	10.61	14.1	33.23
Pbl mutant
	Embryo 1	11.51	19.39	42.12
	Embryo 2	16.96	23.53	34.68
	Embryo 3	19.22	24.51	31.88
	Embryo 4	12.88	15.46	30
